# Supplementary material for: Stratification of Estrogen Receptor-Negative Breast Cancer Patients by Integrating the Somatic Mutations and Transcriptomic Data
Source: Front Genet. 2021 Feb 3;12:610087. doi: 10.3389/fgene.2021.610087 (PMC7886807; doi:10.3389/fgene.2021.610087)
Supplement: Supplementary file 3 [file Table_3.CSV]

Table S2 Importance-SMGs in TCGA breast cancer
1	BEST3
2	PLCE1
3	RHCG
4	DPP10
5	SIDT1
6	UGT2B15
7	HEATR4
8	AMZ1
9	KIAA1751
10	GPR179
11	ATP2B2
12	SLC34A3
13	TMC5
14	ZNF667
15	DMKN
16	GNAT2
17	TBX4
18	TMEM213
19	DNAH5
20	SLITRK6
21	ADAMTS15
22	OR7A5
23	ZNF486
24	CYP2D7P1
25	MAP2
26	MSX2
27	BAIAP2L2
28	RYR3
29	TTC25
30	GPRIN2
31	SLC39A2
32	USH1C
33	PLCH1
34	FBXO15
35	FOXA1
36	GABRP
37	WDR72
38	TMEM38A
39	FOLH1
40	GLDC
41	HNF1A
42	ADAMTS13
43	DNAH11
44	MGAT5B
45	SMC1B
46	NWD1
47	CACNA1H
48	COL9A1
49	IL20RA
50	ZAN
51	BCL11A
52	NR6A1
53	NCAM2
54	SERPINA11
55	AR
56	GPR98
57	DSCAML1
58	RARRES1
59	FRMPD2
60	DMD
61	NPY1R
62	MYH15
63	LMTK3
64	MYO1H
65	DNAH17
66	NELL2
67	DCHS2
68	KCNB2
69	NPAS3
70	ADD2
71	MET
72	ZNF300
73	SLC44A5
74	CST2
75	PCSK2
76	CYP27C1
77	SSPO
78	SYT17
79	AK7
80	MYH7B
81	PADI2
82	CCNB3
83	LCTL
84	MPP2
85	DNAH7
86	COL2A1
87	C4BPA
88	SLC30A8
89	PABPC4L
90	KIAA1211
91	RIMS2
92	GPR3
93	TMPRSS6
94	PPP1R14A
95	TMEM151B
96	IGSF5
97	DNALI1
98	FUT2
99	ZNF229
100	SLC13A5
101	PNMAL1
102	FBXL13
103	PTCHD1
104	DLX5
105	ACTN2
106	DSG3
107	ALDH8A1
108	DNASE1L2
109	FRAS1
110	PNPLA3
111	ST8SIA6
112	AKAP3
113	NOSTRIN
114	PKHD1
115	TECTA
116	BMPR1B
117	OXGR1
118	PDE9A
119	ZNF492
120	MUC6
121	COL11A2
122	ATP13A4
123	GRM3
124	LGR5
125	NEK5
126	TTLL9
127	ZNF385B
128	ADAM29
129	LCT
130	ANKRD24
131	SH3TC2
132	ZIM2
133	GAL
134	BARX2
135	SIX1
136	PROM1
137	MST1
138	FUT6
139	ANKRD30A
140	GLRA3
141	ATP6V1B1
142	PPP1R3C
143	SYT3
144	CNGA2
145	SH3GL3
146	KIAA1755
147	FER1L5
148	MUC5B
149	SOX30
150	UNC80
151	ABTB2
152	KIF1A
153	KLK11
154	ROS1
155	EYS
156	DNAH10
157	KRT81
158	SLC26A3
159	DNAI1
160	LGALS9B
161	USH2A
162	UGT2B4
163	CRISPLD1
164	RSPO4
165	RYR1
166	LRRC66
167	CUZD1
168	FAT2
169	FGFR4
170	TRIM67
171	ATP13A5
172	UGT8
173	KLK1
174	SLC9A5
175	B4GALNT2
176	FAM83A
177	VSTM2A
178	A2ML1
179	KCP
180	SPATA4
181	STAC
182	ESR1
183	BMP2
184	CAPN13
185	TUBA3C
186	SYCP2L
187	POTEF
188	GREB1L
189	TMEM108
190	BCAS1
191	NCCRP1
192	TTC18
193	CNTNAP2
194	WDR17
195	SORCS1
196	CCDC67
197	LPO
198	ACE2
199	SCN2A
200	HAS3
201	TLE6
202	BSN
203	RAB36
204	DCST2
205	LETM2
206	SEMA5B
207	PKD1L1
208	CECR2
209	SCN5A
210	DEFB132
211	EDAR
212	AMDHD1
213	CHI3L1
214	COL9A3
215	SNAP91
216	ULBP2
217	KBTBD12
218	CFTR
219	IGDCC3
220	IL19
221	TSNAXIP1
222	SIM2
223	CACNA1B
224	SIGLEC15
225	CELSR3
226	GALNT3
227	TSPAN10
